# Supplementary material for: Transcriptome Profiling Identifies Differentially Expressed Genes in Skeletal Muscle Development in Native Chinese Ducks
Source: Genes (Basel). 2023 Dec 28;15(1):52. doi: 10.3390/genes15010052 (PMC10815232; doi:10.3390/genes15010052)
Supplement: Supplementary file 1 [file genes-15-00052-s001.zip]

Archive with 1 entries (1 files):
- genes-2724776-supplementary.pdf
